# Supplementary material for: Transitioning from Cyclosporine to Tralokinumab in Moderate-to-Severe Atopic Dermatitis: A Prospective Real-World Comparison of Direct Switch vs. Short Overlap
Source: J Pers Med. 2025 Oct 31;15(11):515. doi: 10.3390/jpm15110515 (PMC12653718; doi:10.3390/jpm15110515)
Supplement: Supplementary file 1 [file jpm-15-00515-s001.zip]

Archive with 1 entries (1 files):
- jpm-3826341-supplementary.pdf
